# Supplementary material for: Epigenome-based splicing prediction using a recurrent neural network
Source: PLoS Comput Biol. 2020 Jun 25;16(6):e1008006. doi: 10.1371/journal.pcbi.1008006 (PMC7343189; doi:10.1371/journal.pcbi.1008006)
Supplement: S2 Table — The model was trained using the CORE (highlighted in red) and FULL set based on the availability of data. The CORE set was used to compare the predictive performance across cell types. (XLSX) [file pcbi.1008006.s002.xlsx]

## Sheet: Table S2
Supplementary Table 2. Overview of dataset
			FULL SET
			CORE SET
Sample	Source	Disease	Expression	Histone												DNase	Methylation			Nucleosome
			RNA-seq	H3K4me1	H3K4me3	H3K27me3	H3K36me3	H3K9me3	H3K9ac	H3K27ac	H3K4me2	H3K79me2	H4K20me1	H2A.Z	H3K9me1	DNase-seq	WGBS	RRBS	MeDIP-seq/MRE-seq (mCRF)	MNase-seq
Breast Myoepithelial Cells	Roadmap	Normal	X	X	X	X	X	X	X										X
Breast vHMEC	Roadmap	Normal	X	X	X	X	X	X								X			X
Adult Liver	Roadmap	Normal	X	X	X	X	X	X	X	X							X
Lung	Roadmap	Normal	X	X	X	X	X	X		X							X
A549	ENCODE	Cancer	X	X	X	X	low quality	X	X	X	X	X	X	X		X		X
GM12878	ENCODE	Normal	X	X	X	X	X	low quality	X	X	X	X	X	X		X		X		X
HEPG2	ENCODE	Cancer	X	X	X	X	X	X	X	X	X	X	X	X		X		X
HMEC	ENCODE	Normal	X	X	X	X	X	X	X	X	X	X	X	X		X		X
K562	ENCODE	Cancer	X	X	X	X	X	X	X	X	X	X	X	X	X	X		X		X
